# Supplementary material for: Whole transcriptome RNA-Seq allelic expression in human brain
Source: BMC Genomics. 2013 Aug 22;14:571. doi: 10.1186/1471-2164-14-571 (PMC3765493; doi:10.1186/1471-2164-14-571)
Supplement: Additional file 5: Table S5 — A table listing all genes with allelic ratios ≥2 in the 14 DLPFC samples following IUPAC alignment. [file 1471-2164-14-571-S5.xlsx]

## Sheet: Sheet1
Chromosome	Gene	# of Samples with AEI	Min AEI	Max AEI	Notes		Note 1:	Allelic ratios potentially impacted by the presence of RNA editing
chr1	SEC22B	14	5.66154	15.3333			Note 2:	One or more samples would be excluded from allelic ratio analysis after excluding potential RNA editing sites
chr1	PDE4DIP	13	2.11644	3.46195
chr2	LOC654342	11	2.03571	5.33333
chr10	PARG	8	2.01798	3.64444
chr1	PDIA3P	8	2.32906	11.1667	1
chr12	ATXN7L3B	6	2.04891	2.99405
chr10	FRA10AC1	6	2.475	5.40934
chr4	FRG1	6	2.09697	3.12667
chr13	LMO7	6	2.04722	3.8
chr2	LRP1B	6	2.1746	3.6875
chr15	PAR-SN	6	2.76667	6.03333	1,2
chr12	SLC38A1	6	2.025	7.65278
chr4	SORBS2	6	2.21335	3.61429
chr5	AFF4	5	2.08631	2.58333
chr15	AK094929	5	2.07083	4.53333
chr9	AKAP2,PALM2-AKAP2	5	2.075	4.7
chr10	ANK3	5	2.15556	4.00735
chr10	ANKRD26	5	2.125	2.82828
chr12	CBX5	5	2.4507	8.10648
chr1	CDC42BPA	5	2.07624	4.64667
chr1	CDK11A,CDK11B	5	2.01389	3.72708
chr17	GAS7	5	2.05571	9.4375
chr6	GSTA4	5	2.08254	2.46825
chr6	MDN1	5	2.00208	4.86667
chr20	NAPB	5	2.36436	8.16667
chr9	SLC24A2	5	2.02563	3.00393
chr6	SSR1	5	2.08777	3.39854
chr19	TUBB4A	5	2.49703	7.1625
chr1	AB1	4	2.11111	4.4
chr16	ABAT	4	2.04067	11.6667
chr10	ABLIM1	4	2.11905	8.15741
chr13	AF339817	4	2.22917	2.46362
chr11	AHNAK	4	2.11959	2.77778
chr6	AJ420489	4	2.10119	2.9
chr8	AK056623	4	2	2.43333
chr17	ALDH3A2	4	2.31667	2.75
chr12	BCAT1	4	2.25821	2.59345
chr12	C12orf5	4	2.36667	3.13889
chr11	CADM1	4	2.1	3.1
chr7	CASD1	4	2.03333	2.38148
chr3	CHL1	4	4.25	15
chr18	DLGAP1	4	2.17308	2.89524
chr8	ENTPD4	4	2.0303	2.75
chr6	FUT9	4	2.16476	3.78731
chr2	GLS	4	2.15012	2.87179
chr7	GTF2IP1,LOC100093631	4	2.49038	3.68333
chr5	HSD17B4	4	2	2.19093
chr8	KIAA1429	4	2	3.01042
chr5	KIF3A	4	2.33333	13.25
chr2	KIF5C	4	2.05903	4.45605
chr22	LOC96610,abParts	4	2.38889	3.26786
chr9	MOB3B	4	2.01778	2.86325
chr15	MYO5A	4	2.11538	2.34581
chr6	NRSN1	4	2.36538	3.2
chr20	PLCB1	4	2.04167	2.59375
chr7	PLXNA4	4	2.16667	3.04444
chr9	PPP6C	4	2.04934	2.60015
chr2	RMND5A	4	2	2.79167
chr1	SGIP1	4	2.34524	3
chr4	SPOCK3	4	2.4381	7.74976
chr2	SPTBN1	4	2.28061	3.28998
chr13	SUCLA2	4	2.03333	7.36667
chr12	TMEM132B	4	2.0213	2.99038
chr15	TMOD2	4	2.11975	3.76413
chr7	TSPAN13	4	2.0379	2.25
chr6	TULP4	4	2.17625	3.425
chr12	UBB,UBC	4	2.22222	3.23016
chr17	USP22	4	2.0729	2.21111
chr17	VAMP2	4	2.43354	9.94318
chr14	YLPM1	4	2.04444	2.54167
chr2	ZNF638	4	2.05667	2.6875
chr3	AF088041	3	2.06667	2.41667
chr4	AK027252	3	2.22874	3.29167
chr10	AK055017	3	2.245	2.63333
chr16	AK057887	3	2.09444	2.76984
chr5	AK094621	3	2.2	2.85124
chr4	AK098333	3	2.08333	2.91825
chr14	AKAP6	3	2.66667	8.22222
chr7	ANKMY2	3	2.03571	2.36458
chr22	APOL2	3	2.3254	2.65201
chr18	AQP4	3	2.16098	12.4465
chr16	ATMIN	3	2.13233	3.3
chr1	ATP2B4	3	2.125	2.53333
chr8	ATP6V1C1	3	2.08712	2.92738
chr20	ATRN	3	2.05682	3.25
chr1	BC037321	3	2.03981	3.51786
chr7	BC043188	3	2.25455	2.86364
chr12	BC045798	3	2.0257	2.81084
chr5	BDP1	3	2.07403	2.31603
chr13	BIVM-ERCC5,ERCC5	3	2.12623	2.36111
chr10	BMS1	3	2.18333	2.5
chr3	BRK1	3	2.18519	4.71429
chr6	C6orf168	3	2.12143	2.38333
chr7	C7orf41	3	2.65718	3.97616
chr19	CACNG8	3	2.17772	3.20833	1
chr6	CD164	3	2.01944	3.27652
chr3	CGGBP1	3	2.28846	3.05882
chr4	CLCN3	3	2	2.125
chr16	CNOT1	3	2.29167	2.83333
chr6	CNR1	3	2.34286	2.83333
chr1	CNST	3	2.12362	3.02032
chr8	CTSB	3	2.21212	2.68615	1,2
chr16	CYB5B	3	2.04762	2.41667
chr7	CYP51A1	3	2.52031	2.61346
chr14	DAD1	3	2.15341	4.23504
chr13	DCLK1	3	2.0083	3.75629
chr14	DIO2	3	2.51894	2.83951	1
chr13	DNAJC15	3	2.23382	3.46667
chr1	DNAJC6	3	2.16667	2.86111
chr5	ENC1	3	2.18166	7.45597
chr4	FAM198B	3	2.05333	6.40476
chr4	FAT1	3	2.0205	2.18472
chr5	FGF1	3	2.2522	2.55
chr15	FMN1	3	2.06306	2.83333
chr4	GABRG1	3	2.09808	2.9766
chr16	GAN	3	2.08333	2.33333
chr16	GGA2	3	2.06923	3.16667
chr16	GLG1	3	2.02485	2.64302
chr3	GOLGB1	3	2.19903	3.13462
chr16	GRIN2A	3	2.14697	2.73333
chr2	HIBCH	3	2.41429	3.5625
chr7	HIPK2	3	2.225	3.16667
chr6	HLA-B	3	2.07407	3.43842
chr10	HPSE2	3	2	2.425
chr11	HSD17B12	3	2.33333	2.85119
chr13	HSPH1	3	2.02206	4.5
chr8	IMPAD1	3	2.11617	2.20254
chr1	IPO9	3	2.0625	2.50337
chr2	ITGA6	3	2.25	2.5
chr7	ITGB8	3	2.03651	3
chr3	KALRN	3	2.15	2.66667
chr10	KCNMA1	3	2.00597	2.67222
chr8	KCNQ3	3	2.00829	2.48583
chr6	KIAA0408	3	2.25	2.72222
chr22	KIAA0845,NEFH	3	2.1	3.22222
chr4	KIAA1109	3	2.09282	3.09722
chr22	KIAA1671	3	2.09167	4.00915
chr11	KIAA1826	3	2.18552	2.53333
chr12	KRR1	3	2.37821	3.20833
chr1	LGALS8	3	2.13333	2.26935	1
chr12	LOC100129361	3	2.31736	2.70833
chr22	LOC96610	3	2.25	4.3125
chr18	LPIN2	3	2.04545	3.33333
chr3	LRRN1	3	2.41111	2.82143	1,2
chr3	LSAMP	3	2.17151	3.71326
chr7	MAGI2-AS3	3	2.07937	2.75
chr4	MAP9	3	2.17963	3.04514
chr4	MAPK10	3	2.05206	2.23604
chr15	MEF2A	3	2.13333	3.1
chr15	MTMR10	3	2	3.12222
chr1	MTR	3	2.36786	2.92262
chr6	MUT	3	2.03295	2.64904
chr2	MYT1L	3	2.02273	3.07581
chr2	NBAS	3	2.05556	6.33333
chr2	NDUFA10	3	2.01389	2.11111
chr18	NETO1	3	2.07186	2.4381
chr17	NF1	3	2.01429	3.5
chr1	NOTCH2NL	3	2.26964	2.33333
chr9	NTRK2	3	2.03112	2.38605
chr12	NUAK1	3	2.04167	2.55124
chr3	OPA1	3	2.03688	2.28659
chr2	PAIP2B	3	2.14167	5.91667
chr6	PAQR8	3	2.01196	2.86111
chr5	PDE4D	3	2.1625	2.59788
chr11	PIK3C2A	3	2.11538	2.61905
chr2	PIKFYVE	3	2.22778	2.69048
chr1	PINK1	3	2.39301	7.51424	1
chr8	PNMA2	3	2.14797	2.51261
chr4	POLR2B	3	2.17677	2.30556
chr7	PPP1R9A	3	2.03796	2.41667
chr1	PPT1	3	2.5	3.17143
chr17	PRKCA	3	2.01442	2.72727
chr16	PRKCB	3	2.00066	2.51667
chr9	PRUNE2	3	2.01636	2.15881
chr10	PTER	3	2.02381	2.37
chr10	RAB11FIP2	3	2.41667	7.875
chr20	RAB22A	3	2.00921	2.5
chr14	RAB2B	3	2.15	2.72222
chr2	RAPH1	3	2.22703	2.89583
chr6	REV3L	3	2.17381	3.0625
chr5	RHOBTB3	3	2.02373	2.5
chr12	RIMKLB	3	2	2.45833
chr3	SETD2	3	2.29808	3.46667
chr12	SLCO1A2	3	2.2125	3.66667
chr15	SMAD3	3	2.03333	2.6
chr4	SMARCAD1	3	2.025	2.94286
chr18	SMCHD1	3	2	2.38294
chr9	SNX30	3	2.01429	3.46667
chr11	SORL1	3	2.01852	2.05159
chr1	SORT1	3	2	2.15714
chr12	SUDS3	3	2.08667	2.66667
chr8	SYBU	3	2.32077	2.58871
chr11	SYT13	3	2.32348	2.84615
chr8	TACC1	3	2.13095	3.38205
chr21	TMEM50B	3	2.11979	3.06667
chr5	TTC37	3	2.04606	3.5375
chr15	UNC13C	3	2.08333	2.9
chr2	UNC80	3	2.625	4.64286
chr8	UQCRB	3	2.54837	3.83333
chr12	VAMP1	3	2.28571	2.79167
chr13	WASF3	3	2.01569	2.57143
chr2	WDR43	3	2.00794	3.28571
chr12	WNK1	3	2.1664	11.1333
chr5	YTHDC2	3	2.01111	2.15625
chr13	ZC3H13	3	2.03509	2.67857
chr10	ZNF33B	3	2.5	3.10833
chr19	ZNF772	3	2.06667	3.3125
chr5	MARCH6	2	2.00091	2.41667
chr17	SEPT4	2	2.08333	2.54167
chr2	AAK1	2	2	2.44746
chr15	ABHD2	2	2.33333	3.83333
chr2	ACTR2	2	2.32456	2.57632
chr15	AK055197	2	2.02885	2.83981
chr10	AK092331	2	2	2.16667
chr12	AK094786	2	2.37879	2.54412
chr1	AK4	2	2.31667	2.33333
chr1	AK5	2	4.37032	11.125
chr14	AKAP5	2	2.10357	2.11111
chr6	AKD1	2	2.02222	2.15909
chr1	AKT3	2	2.08042	2.29169
chr15	AL832909	2	2.05	2.31667
chr17	AMZ2	2	2.32692	12.432
chr4	ANK2	2	2.19492	2.57246
chr11	ANO5	2	2.07681	2.625
chr3	AP2M1	2	2.14286	2.6
chr5	APC	2	2.0263	2.55873
chr10	ARHGAP12	2	2.13889	2.38301	1
chr5	ARHGAP26	2	2.025	2.06944	1
chr11	ARHGAP32	2	2	2.1
chr3	ARHGEF3	2	2.05934	3.83333
chr15	ARIH1	2	2.27731	11.8132
chr10	ARL5B	2	2.04286	2.06746
chr3	ARL6IP5	2	2.12013	6.14286
chr15	ARNT2	2	2.10833	3.94048
chr12	ATF7IP	2	2.08333	2.63333
chr14	ATG2B	2	2	2.04583
chr3	ATP2B2	2	2.03275	2.95265
chr1	AX747026	2	2.33333	2.33333
chr10	AX747838	2	2.15741	3.19231
chr1	B3GALT2	2	2.65	2.7
chr20	BCAS1	2	2.49904	2.87407
chr7	BMPER	2	2	2.02083
chr11	BTBD10	2	2.06	10.7104
chr11	BX649128	2	2.1875	3
chr10	C10orf118	2	2.0625	2.2375
chr14	C14orf132	2	2.49444	6.12407
chr14	C14orf135	2	2.53968	2.54167
chr1	C1orf114	2	2.05556	2.15926
chr1	C1orf123	2	2.325	4.5
chr1	C1orf21	2	2	2.11111
chr17	CA10	2	2.27778	2.41111
chr1	CACNA1E	2	2.15104	2.35833
chr1	CACYBP	2	2.18651	2.29841
chr7	CALN1	2	2.6746	3.08333
chr8	CCDC25	2	2.20408	2.63889
chr10	CCDC6	2	2.38542	2.65455
chr2	CCDC85A	2	2.16667	2.32692
chr11	CCKBR	2	2.1875	2.5
chr3	CCNL1	2	2.1	2.2
chr11	CD59	2	2.1	2.45
chr5	CDH12	2	2.01471	2.29412
chr1	CELSR2	2	2.09524	2.55
chr3	CEP19	2	2.48958	2.76667
chr2	CEP68	2	2.09697	2.2
chr3	CEP70	2	2.09375	2.75
chr14	CHURC1	2	2.14167	2.22222
chr1	CMPK1	2	2.14286	4.3254
chr16	CNOT1,SETD6	2	2	2.2381
chr12	CNTN1	2	2.07014	4.16204
chr20	COL9A3	2	2.39231	4.40789
chr12	CPSF6	2	2.05357	2.17391
chr11	CSNK2A1	2	2.24286	6.41667
chr12	CTDSP2	2	3.16667	3.16667
chr2	CWC22	2	2.82222	3.07639
chr21	CXADR	2	2	2.09306
chr9	DCAF10	2	2.16667	2.23214
chr5	DCP2	2	2.04773	2.17949
chr17	DDX42	2	2.19048	2.25098
chr1	DHCR24	2	2	3.77778
chr12	DIP2B	2	2.18333	2.575
chr19	DIRAS1	2	2.57436	4.46471
chr13	DIS3	2	2.28704	2.54167
chr4	DKFZp547K2416	2	2.025	2.66667
chr8	DLGAP2	2	2.21667	2.27146
chr5	DNAJC21	2	2.21439	2.35303
chr14	DNAL1	2	2.5	3.41667
chr2	DOCK10	2	2.20588	2.29167
chr7	DOCK4	2	2.21429	2.32857
chr20	DOK5	2	2.21429	2.70714
chr7	DPP6	2	2.10848	2.20465
chr15	DPP8	2	3.59091	4.01515
chr18	DSEL	2	2.5625	2.79167
chr11	DYNC2H1	2	2	2.20313
chr3	EDEM1	2	2.375	2.45
chr12	EEA1	2	2.19444	2.22222
chr8	EFR3A	2	2.55556	2.63194
chr2	EIF4E2	2	2.08	2.61111
chr6	ELOVL4	2	2.23431	2.44444
chr10	EMX2OS	2	2.02273	2.33333
chr6	ENPP4	2	2.59259	2.96667
chr18	EPB41L3	2	2.10714	2.3641
chr2	EPB41L5	2	2.45833	2.46154
chr7	EPDR1	2	2.11122	4.52381
chr1	EPS15	2	2.15242	2.16667
chr2	ERBB4	2	2.14281	2.20177
chr14	EXOC5	2	2.31019	3.08627
chr4	FAM13A	2	2.16667	3
chr3	FAM19A1	2	2	2.5
chr3	FAM208A	2	2.15	2.18393
chr18	FAM69C	2	2.03747	2.39211
chr15	FEM1B	2	2.04167	2.13077
chr12	FGD4	2	2.09821	2.22619
chr13	FGF14	2	2	3.4386
chr15	FLJ10038	2	2.16667	2.41667
chr17	FN3KRP	2	3.22222	3.3
chr7	FOXK1	2	2.2	2.66667
chr12	FRS2	2	2.17318	3.25714
chr4	FW340024	2	2.39277	2.5
chr4	GABRA4	2	2.04497	2.3506
chr5	GABRB2	2	2.08333	2.22619
chr12	GAPDH	2	2.04478	2.11667
chr7	GARS	2	2.54167	2.83333
chr1	GATAD2B	2	2.03899	2.30952
chr15	GATM	2	2.25	2.72222
chr8	GDAP1	2	2.22083	2.37473
chr3	GFM1	2	2.21345	2.375
chr2	GIGYF2	2	2.11111	2.25
chr12	GIT2	2	2.05	2.66667
chr5	GLRX	2	2.00833	2.56667
chr3	GNB4	2	2.16667	2.83333
chr3	GNL3	2	2.16667	2.24242
chr20	GPCPD1	2	2.03417	3.36429
chr7	GPNMB	2	2.55	2.6875
chr4	GRIA2	2	2.98534	11.1667
chr11	GRIA4	2	2.20588	2.53431
chr12	GRIN2B	2	2.11667	2.21759
chr16	GSG1L	2	2.625	2.7
chr5	GTF2H2	2	2.5	4.75
chr7	GTPBP10	2	2.32121	3.66667
chr2	GULP1	2	2.125	2.18519
chr9	HABP4	2	2.70833	3.41667
chr6	HBS1L	2	2.39167	2.59167
chr2	HDAC4	2	2	2.06313
chr1	HEATR1,LGALS8	2	3.1039	3.2
chr2	HECW2	2	2.08889	2.125
chr4	HERC3	2	2.125	2.96667
chr10	HIF1AN	2	2.06364	2.375
chr6	HIST1H4H	2	2.55	3.22727
chr5	HMGCS1	2	2.11521	7.20833
chr2	HNMT	2	2.32762	2.76667
chr2	HNRNPA3	2	2.13929	2.16354
chr1	HNRNPU-AS1	2	2.03175	2.30833
chr1	HPCAL4	2	2.12121	5.36667
chr13	HS6ST3	2	2.25298	2.31907
chr13	HTR2A	2	2.2	2.66667
chr7	HTR5A	2	2.13333	3.91667
chr9	IKBKAP	2	2.00833	2.1875
chr3	IL17RB	2	2.03571	2.16667
chr19	INSR	2	2.18376	2.275
chr3	IQSEC1	2	2.125	2.75556
chr1	IRF2BP2	2	2.03767	3.45833
chr16	IST1	2	2.21429	2.52778
chr12	ITPR2	2	2.13333	2.23238
chr8	KBTBD11	2	2.1817	2.41612
chr7	KBTBD2	2	2.07037	2.64359
chr3	KCNAB1	2	2	2.66667
chr2	KCNG3	2	2.57143	2.76667
chr4	KCNIP4-IT1	2	2.25	2.33333
chr17	KCNJ16	2	2.16667	3.33333
chr13	KCTD12	2	2.08088	2.125
chr22	KIAA0930	2	2.55556	3.375
chr10	KIAA1462	2	2.08333	2.33333
chr2	KIAA1715	2	2.52976	2.76667
chr3	KPNA4	2	2	2.375
chr7	LANCL2	2	2.11905	2.19167
chr4	LARP1B	2	2.04167	2.04444
chr2	LCLAT1	2	2.07302	2.16345
chr5	LINC00461	2	2.40351	3.22222
chr6	LOC100294145	2	2.04048	3.44444
chr17	LOC100499466	2	2.05348	2.46429
chr19	LOC147670	2	2.09722	3.16667
chr14	LOC283624	2	2.69444	4.12698
chr7	LOC286002	2	2.16667	2.30556
chr21	LOC642852	2	2.07738	2.12107
chr20	LOC647979	2	2.4415	2.59561
chr6	LOC729178	2	2.66667	2.83333
chr2	LONRF2	2	2.23141	8.63228
chr14	LRFN5	2	2.58333	2.70833
chr1	MACF1	2	2.08472	2.33333
chr2	MAP3K2	2	2.22222	2.28938
chr5	MAPK9	2	2.00843	2.03634
chr6	MARCKS	2	2.20145	2.53056
chr5	MATR3	2	2.2974	2.58333
chr18	MBP	2	2.15476	2.18637
chr8	MCPH1	2	2.08333	3.75
chr4	MFAP3L	2	2	2.50473
chr1	MIA3	2	2.33333	3
chr18	MIB1	2	2.09641	2.63247
chr6	MLLT4	2	2.25	2.89524
chr3	MOBP	2	2.26667	2.28291
chr9	MPDZ	2	3.95115	7.96667
chr2	MPHOSPH10	2	2.17778	2.49708
chr2	MRPL19	2	2.45238	2.81492
chr8	MTDH	2	2.39805	3.02778
chr1	MTOR	2	2.16667	2.5
chr8	MTUS1	2	2.11905	2.4125
chr5	MTX3	2	2.40205	9.70635
chr2	MYO1B	2	2	2
chr6	MYO6	2	2.00833	2.1
chr7	NAA38	2	2.07341	2.5
chr7	NAMPT	2	2.05556	4.04271
chr7	NAPEPLD	2	2.07143	2.08333
chr11	NAV2	2	2.41667	2.83333
chr12	NAV3	2	2	2.33333
chr13	NBEA	2	2.025	2.18195
chr8	NBN	2	2.025	2.09917
chr8	NCALD	2	2.96581	7.59074
chr11	NCAM1	2	2.04167	2.32778
chr2	NCKAP1	2	3.08497	3.8547
chr6	NCOA7	2	2.96682	11.3379
chr2	NDUFS1	2	2.23925	2.45833
chr22	NEFH	2	2.01515	2.21765
chr14	NEMF	2	2.33056	3.58333
chr16	NFAT5	2	2.45833	3.42857
chr17	NFE2L1	2	2.64063	2.66667
chr14	NFKBIA	2	2.10577	2.24286
chr2	NGEF	2	2	3.07143
chr14	NIN	2	2	2.1994
chr1	NIPAL3	2	2.11111	2.23333
chr1	NOL9	2	2.07564	2.23333
chr17	NPTX1	2	2.09091	2.69697
chr10	NRG3	2	2.16667	2.75
chr5	NSD1	2	2.11111	2.78571
chr12	NT5DC3	2	2.00694	2.06349
chr22	NUP50	2	2.23023	2.31563
chr1	OTUD3	2	2.02778	2.25
chr4	PAICS	2	2.15385	2.20833	1
chr5	PART1	2	2.19444	2.65556
chr4	PCDH7	2	2.2119	2.59524
chr7	PCLO	2	2.37663	3.11954
chr8	PCM1	2	2.27929	3.07222
chr3	PDHB	2	2.30093	2.63235
chr11	PDHX	2	2.27778	3.175
chr13	PDS5B	2	2.15016	2.37917
chr19	PEG3	2	10.4	12.5508
chr11	PGM2L1	2	2.13556	4.11405
chr6	PHF10	2	2.1732	3.125
chr17	PITPNA	2	2.66667	2.83333
chr6	PNRC1	2	2.0125	2.63021
chr7	PON2	2	2.16667	2.8
chr1	POU2F1	2	2	2.66667
chr1	PPP1R12B	2	2.26667	2.98433
chr8	PSD3	2	2.14408	2.57525
chr15	PTPLAD1	2	2.36111	2.38529
chr7	PTPRN2	2	2.17372	2.6
chr15	RAB11A	2	2.10227	2.64286
chr8	RAB2A	2	2.06868	3.5303
chr1	RAB3B	2	2.45238	2.625
chr3	RAB6B	2	2.90667	3
chr17	RABEP1	2	2.02424	2.25
chr20	RALGAPB	2	2.02222	2.39286
chr1	RASAL2	2	2.14493	2.31579
chr7	RBAK	2	2.05093	2.16667
chr16	RBFOX1	2	2.16667	3.16667
chr1	RC3H1	2	2.98333	3.28571
chr11	RCN1	2	2.41111	2.58333
chr5	RGMB	2	2.10909	2.8125
chr11	RIC3	2	2.33333	2.91071
chr2	RIF1	2	2.17593	3.02222
chr1	RIMKLA	2	2.3037	3.16369
chr8	RIMS2	2	2.06294	2.17316
chr17	RNF112	2	2.49405	2.5
chr17	RPA1	2	2.41667	2.56667
chr8	RPL23AP53	2	2.31429	3.375
chr6	RSPH3	2	2.19286	3.11429
chr3	RYBP	2	2.17578	5.5
chr1	RYR2	2	2.0119	2.28571
chr8	SAMD12	2	2.21667	2.4
chr5	SAR1B	2	2.11667	2.625
chr12	SBNO1	2	2.01593	2.1727
chr5	SCAMP1	2	3.16071	3.29167
chr4	SCD5	2	2.15398	13.8649
chr7	SCRN1	2	2.05872	2.16215
chr10	SEC61A2	2	2.01667	2.31667
chr15	SECISBP2L	2	2.11438	2.47727
chr15	SEMA6D	2	2.26667	3.22414
chr3	SENP2	2	2.4	2.50146
chr6	SERINC1	2	2.28083	2.86364
chr2	SESTD1	2	2.23542	2.45595
chr16	SETD6	2	3.33333	3.96667
chr4	SETD7	2	2.55556	2.62143
chr9	SHC3	2	2.16667	2.49167
chr5	SLC12A2	2	3.08929	3.51407
chr11	SLC1A2	2	3.56927	6.62249
chr5	SLC1A3	2	2.09956	2.59565
chr6	SLC25A27	2	2.0303	3.07143
chr4	SLC25A4	2	2	2.43333
chr7	SLC35B4	2	2.16801	2.32942
chr5	SLC36A1	2	2.00505	2.66667
chr21	SLC5A3	2	2.6127	2.95833
chr14	SLC8A3	2	2	3.1875
chr4	SMARCA5	2	2.53571	2.74074
chr9	SMC2	2	2.25	2.41667
chr10	SORBS1	2	2.05682	2.78952	1
chr2	SP3	2	2	2.25
chr5	SPOCK1	2	2.27333	2.50317
chr15	SPRED1	2	2.09005	3.08333
chr14	SPTLC2	2	2	2.25
chr6	SRSF12	2	2.19048	3.08333
chr1	SRSF4	2	2.40476	3.42857
chr9	STX17	2	2.09524	2.36667
chr6	STXBP5	2	2	3.41667
chr15	SV2B	2	2.11823	2.35714
chr11	SWAP70	2	2.23333	2.375
chr6	SYNE1	2	2.3207	2.97546
chr6	SYNJ2	2	2.17857	2.55462
chr15	SYNM	2	2.00699	2.90741
chr20	SYS1	2	2.08333	3.25
chr17	TAOK1	2	2.025	2.085
chr1	TARBP1	2	2.125	2.61688
chr15	TARSL2	2	2	2.25
chr11	TBRG1	2	2.28125	2.44727
chr11	TCP11L1	2	2.14762	2.29825	1,2
chr3	TFRC	2	3.83333	4.70833
chr7	THAP5	2	2.125	2.35
chr1	TIPRL	2	2.25765	2.48291
chr10	TM9SF3	2	2.01755	2.22063
chr5	TMED7	2	2	2.94815
chr20	TMEM189-UBE2V1,UBE2V1	2	2.43056	2.83333
chr3	TMF1	2	2.15152	2.72222
chr14	TMX1	2	2.275	2.625
chr5	TNPO1	2	2.35	2.53008
chr16	TNRC6A	2	2	2.07143
chr15	TP53BP1	2	2	2.63889
chr11	TPP1	2	2.0875	2.91667
chr5	TPPP	2	2.08333	2.104
chr14	TRAPPC6B	2	2.11364	2.12808
chr1	TROVE2	2	2	2.38095
chr15	TRPM7	2	2	2.68452
chr21	TTC3	2	2.32143	3.18333
chr14	TTC9	2	2.25908	2.425
chr8	UBE2W	2	2.20833	2.36667
chr2	UBR3	2	2.021	2.83929
chr4	UGDH	2	2.16667	2.66667
chr1	UHMK1	2	2.07085	3.00556
chr19	UNC13A	2	2.47333	2.70186
chr12	UNQ514	2	3.625	3.925
chr12	USP15	2	2.09722	3.25
chr17	USP32P2	2	3.125	3.49206
chr6	USP45	2	2.53333	2.66667
chr11	USP47	2	5.48611	8.07143
chr20	VAPB	2	2	2.35
chr16	VAT1L	2	2.025	2.39444
chr12	VEZT	2	2.65079	2.7
chr4	WDR19	2	2.08333	2.16667
chr18	WDR7	2	2.00311	2.51333
chr3	WDR82	2	2.14286	2.69444
chr7	WIPF3	2	2.1	2.11111
chr21	WRB	2	2.28889	2.5
chr12	WSB2	2	2.39773	2.41667
chr2	WTH3DI	2	7.2619	11.7611
chr9	XPA	2	2.83333	3.83333
chr11	ZFP91	2	2.41364	2.75
chr3	ZFYVE20	2	2.1	4.33333
chr3	ZNF148	2	2.125	2.5
chr18	ZNF24	2	2	2.09375
chr6	ZNF292	2	2	2.1
chr1	ZNF326	2	2.25	2.375
chr18	ZNF407	2	2.1	2.16667
chr1	ZNF697	2	2.00539	3.33333
chr19	ZNF91	2	2.21986	5.01583
chr10	ZRANB1	2	2.00029	2.44444
chr3	ZXDC	2	2.16071	2.38889
chr17	ZZEF1	2	2	2.125
