# Supplementary material for: Whole transcriptome RNA-Seq allelic expression in human brain
Source: BMC Genomics. 2013 Aug 22;14:571. doi: 10.1186/1471-2164-14-571 (PMC3765493; doi:10.1186/1471-2164-14-571)
Supplement: Additional file 6: Table S6 — Genes exhibiting AEI using stringent correction for within-sample variability. [file 1471-2164-14-571-S6.xlsx]

## Sheet: Sheet1
Chromosome	Gene	# of Samples with AEI	Min AEI	Max AEI	Comments
chr1	SEC22B	5	5.67936	15.3333	pseudogene associated
chr12	C12orf5	4	2.25	3.16667	protein-coding mRNA
chr2	GLS	3	2.15829	2.87179	protein-coding mRNA
chr10	HIF1AN	3	2.05882	2.375	protein-coding mRNA
chr16	IST1	3	2.21429	2.52778	pseudogene associated
chr7	NAMPT	3	2.05556	3.30447	pseudogene associated
chr2	SLC25A12	3	2.5	3.58333	protein-coding mRNA
chr4	MARCH1	2	2.12976	2.21758	protein-coding mRNA
chr11	AHNAK	2	2.55357	2.77778	protein-coding mRNA
chr9	AKAP2	2	2.075	2.81624	protein-coding mRNA
chr10	ANK3	2	2.15556	3.11601	protein-coding mRNA
chr10	ANKRD26	2	2.125	2.82828	pseudogene associated
chr12	ATF7IP	2	2.08333	4.36111	protein-coding mRNA
chr1	ATP2B4	2	2.125	2.53333	protein-coding mRNA
chr12	ATXN7L3B	2	2.04891	2.99405	high homology to ATXN7L3
chr1	BC037321	2	2.06912	2.91964	putative protein-coding mRNA
chr7	CASD1	2	2.03333	2.33333	protein-coding mRNA
chr15	CCPG1	2	2.35	7.83333	protein-coding mRNA
chr5	CCT5	2	2.02999	2.36167	pseudogene associated
chr3	CGGBP1	2	2.28846	3.05882	protein-coding mRNA
chr16	CNOT1	2	2.11111	2.45238	protein-coding mRNA
chr1	CRYZ	2	2.33333	2.57143	pseudogene associated
chr8	CTSB	2	2.10625	2.21212	pseudogene associated
chr14	DNAL1	2	2.5	2.91667	protein-coding mRNA
chr12	DPY19L2	2	2.04167	2.20833	pseudogene associated
chr5	EFNA5	2	2.16667	2.16667	protein-coding mRNA
chr6	ELOVL4	2	2.44444	2.45794	protein-coding mRNA
chr8	ENTPD4	2	2.08333	2.75	protein-coding mRNA
chr4	FRG1	2	2.48095	3.02768	pseudogene associated
chr3	GFM1	2	2.34722	2.375	protein-coding mRNA
chr11	HSD17B12	2	2.12397	2.33333	pseudogene associated
chr13	HSPH1	2	2.02206	4.5	high homology to HSPA4
chr19	IRGQ	2	2.14	2.16667	protein-coding mRNA
chr1	KCNAB2	2	2.40625	2.5	protein-coding mRNA
chr17	KCNJ16	2	2.16667	3.33333	protein-coding mRNA
chr12	KRR1	2	2.37821	3.20833	pseudogene associated
chr1	LGALS8	2	2.02083	2.25967	protein-coding mRNA
chr13	LMO7	2	2.11111	3.8	protein-coding mRNA
chr9	LOC642236	2	2.1625	3.36458	pseudogene associated
chr15	MEF2A	2	2.02083	3.1	pseudogene associated
chr1	MIA3	2	2.27778	2.33333	protein-coding mRNA
chr11	MSANTD4	2	2.26389	2.53333	protein-coding mRNA
chr22	NHP2L1	2	3.29137	3.42308	pseudogene associated
chr14	NIN	2	2.1994	2.24107	protein-coding mRNA
chr8	NIPAL2	2	2.04444	2.725	protein-coding mRNA
chr1	NOTCH2NL	2	2.10088	2.90203	protein-coding mRNA
chr6	NRSN1	2	2.36538	2.67262	protein-coding mRNA
chr10	PARG	2	2.01883	3.64444	pseudogene associated
chr15	PAR-SN	2	3.07292	4.41875	imprinted and high homology with multiple genes
chr1	PDIA3P	2	2.53526	11.1667	pseudogene associated
chr17	PITPNA	2	2.70833	2.83333	protein-coding mRNA
chr4	POLR2B	2	2.17677	2.30556	protein-coding mRNA
chr9	PPP6C	2	2.04934	2.20807	pseudogene associated
chr9	PTAR1	2	2.16667	2.16667	protein-coding mRNA
chr14	RAB2B	2	2.12946	2.875	protein-coding mRNA
chr2	RAPH1	2	2.075	2.44048	protein-coding mRNA
chr7	RBAK	2	2.33333	2.44936	protein-coding mRNA
chr16	RBFOX1	2	2.16667	2.83333	protein-coding mRNA
chr1	RC3H1	2	3.03333	3.28571	protein-coding mRNA
chr11	RIC3	2	2.3	2.8125	protein-coding mRNA
chr17	RPA1	2	2.09524	2.40625	protein-coding mRNA
chr7	SBDSP1	2	2.0546	2.16667	pseudogene associated
chr11	SEC14L1P1	2	2.41667	6.89583	pseudogene associated
chr11	SESN3	2	2.1875	3	protein-coding mRNA
chr3	SETD2	2	3.375	3.46667	protein-coding mRNA
chr5	SLC36A1	2	2.00505	2.66667	protein-coding mRNA
chr15	SMAD3	2	2.03333	2.6	protein-coding mRNA
chr9	SNX30	2	2.125	3.46667	protein-coding mRNA
chr2	SPTBN1	2	2.28061	2.3562	high homology to SPTBN2 and SPTB
chr3	TBL1XR1	2	2.46136	2.63636	pseudogene associated
chr10	ZNF33B	2	2.2375	2.60278	pseudogene associated
